# Supplementary material for: Pixelated Microfluidics for Drug Screening on Tumour Spheroids and Ex Vivo Microdissected Tumour Explants
Source: Cancers (Basel). 2023 Feb 7;15(4):1060. doi: 10.3390/cancers15041060 (PMC9954565; doi:10.3390/cancers15041060)
Supplement: Supplementary file 1 [file cancers-15-01060-s001.zip]

Archive with 1 entries (1 files):
- cancers-2139569-supplementary.docx
